# Supplementary material for: Socioeconomic Status and Clinical Outcomes in Chronic Kidney Disease: Bootstrap Validation of a Simple Indicator
Source: J Clin Med. 2024 Jun 20;13(12):3600. doi: 10.3390/jcm13123600 (PMC11204512; doi:10.3390/jcm13123600)
Supplement: Supplementary file 1 [file jcm-13-03600-s001.zip]

Archive with 1 entries (1 files):
- jcm-2992654-supplementary.pdf
